# Supplementary material for: The fundamental tradeoff in genomes and proteomes of prokaryotes established by the genetic code, codon entropy, and physics of nucleic acids and proteins
Source: Biol Direct. 2014 Dec 12;9:29. doi: 10.1186/s13062-014-0029-2 (PMC4273451; doi:10.1186/s13062-014-0029-2)
Supplement: Additional file 1: — Compilation of all supplementary figures and tables. Complete list of supplementary figures and tables is given in the file. [file 13062_2014_29_MOESM1_ESM.zip]

Archive with 2 entries (2 files):
- 2012097662141560_add1.pdf
- 2012097662141560_add2.pdf
